# Supplementary material for: Pregnancy outcomes among HIV-infected women who conceived on antiretroviral therapy
Source: PLoS One. 2018 Jul 18;13(7):e0199555. doi: 10.1371/journal.pone.0199555 (PMC6051581; doi:10.1371/journal.pone.0199555)
Supplement: S2 Table — (XLSX) [file pone.0199555.s002.xlsx]

## Sheet: Print 1 - Data Set BLIND.DAC
Obs	Length of pregnancy (weeks)	Pregnancy outcome	Parent study	Maternal age (years)	Continent	Region	Pre-pregnancy ART class	Pre-pregnancy CD4 count (cells/mm³)	Pre-pregnancy CD8 count (cells/mm³)	Pre-pregnancy HIV RNA (Copies/mL)	Pre-pregnancy HIV RNA suppressed	Body Mass Index (kg/m³)	Hepatitis B infection	# of previous pregnancies	Any alcohol or illicit drug use	Creatinine grade	Hemoglobin grade	Number of pregnancies per woman during study	Infant weight (kg)	Infant weight (kg) (twins)	Time-updated PI use (any vs. none)	Time-updated PI use (any vs. none)	Time-updated PI use (any vs. none)	Time-updated PI use (any vs. none)	PI regimen change timepoint (week)	PI regimen change timepoint (week)	PI regimen change timepoint (week)	PI regimen change timepoint (week)	Time-updated NNRTI use (any vs. none)	Time-updated NNRTI use (any vs. none)	Time-updated NNRTI use (any vs. none)	Time-updated NNRTI use (any vs. none)	NNRTI regimen change timepoint (week)	NNRTI regimen change timepoint (week)	NNRTI regimen change timepoint (week)	NNRTI regimen change timepoint (week)	Time-updated Detectable HIV RNA (any vs. none)	Time-updated Detectable HIV RNA (any vs. none)	Time-updated Detectable HIV RNA (any vs. none)	Time-updated Detectable HIV RNA (any vs. none)	Time-updated Detectable HIV RNA (any vs. none)	Detectable HIV RNA change timepoint (week)	Detectable HIV RNA change timepoint (week)	Detectable HIV RNA change timepoint (week)	Detectable HIV RNA change timepoint (week)	Detectable HIV RNA change timepoint (week)	Time-updated CD4 count (100 cells/mmÂ³)	Time-updated CD4 count (100 cells/mmÂ³)	Time-updated CD4 count (100 cells/mmÂ³)
1	4.4	Therapeutic/elective abortion	A5175	23	Africa	South Africa	PI-based ART	348	780	400	Yes	25.64	No	0	No	Normal/Mild	Normal/Mild	2	.	.	1	.	.	.	0	.	.	.	0	.	.	.	0	.	.	.	0	.	.	.	.	0	.	.	.	.	3.48	.	.
2	3	Therapeutic/elective abortion	A5208	24	Africa	South Africa	NNRTI-based ART	155	582	78800	No	24.35	Unknown	1	Unknown	Normal/Mild	Normal/Mild	1	.	.	0	.	.	.	0	.	.	.	1	.	.	.	0	.	.	.	1	0	.	.	.	0	2.9	.	.	.	1.55	1.94	.
3	1.9	Ectopic pregnancy	A5175	30	Africa	South Africa	PI-based ART	292	634	400	Yes	26.27	Unknown	3	No	Normal/Mild	Normal/Mild	1	.	.	1	.	.	.	0	.	.	.	0	.	.	.	0	.	.	.	0	.	.	.	.	0	.	.	.	.	2.92	8.08	.
4	5.7	Therapeutic/elective abortion	A5208	22	Africa	South Africa	PI-based ART	167	672	52200	No	20.55	No	1	Unknown	Normal/Mild	Normal/Mild	1	.	.	1	0	.	.	0	5	.	.	0	.	.	.	0	.	.	.	1	0	.	.	.	0	0.1	.	.	.	1.67	.	.
5	4.4	Therapeutic/elective abortion	A5208	36	Africa	South Africa	NNRTI-based ART	321	565	400	Yes	23.03	Unknown	2	Unknown	Normal/Mild	Normal/Mild	1	.	.	0	.	.	.	0	.	.	.	1	.	.	.	0	.	.	.	0	.	.	.	.	0	.	.	.	.	3.21	3.39	.
6	2	Spontaneous abortion	A5208	30	Africa	South Africa	PI-based ART	624	550	400	Yes	33.15	Unknown	2	Unknown	Normal/Mild	Normal/Mild	1	.	.	1	.	.	.	0	.	.	.	0	.	.	.	0	.	.	.	0	.	.	.	.	0	.	.	.	.	6.24	4.71	.
7	11.7	Therapeutic/elective abortion	A5208	33	Africa	South Africa	PI-based ART	235	782	2860	No	26.76	Unknown	4	Unknown	Normal/Mild	Normal/Mild	1	.	.	1	0	.	.	0	3.1	.	.	0	1	0	1	0	3.4	7.7	11.4	1	0	.	.	.	0	3.4	.	.	.	2.35	2.4	.
8	14.7	Spontaneous abortion	A5208	28	Africa	South Africa	PI-based ART	399	1236	400	Yes	30.47	Unknown	1	Unknown	Normal/Mild	Normal/Mild	1	.	.	1	.	.	.	0	.	.	.	0	.	.	.	0	.	.	.	0	.	.	.	.	0	.	.	.	.	3.99	3.87	.
9	35.4	Premature live birth (<37 wks)	A5208	31	Africa	South Africa	PI-based ART	368	1279	400	Yes	31.04	Unknown	0	Unknown	Normal/Mild	Normal/Mild	1	3.1	.	1	.	.	.	0	.	.	.	0	.	.	.	0	.	.	.	0	.	.	.	.	0	.	.	.	.	3.68	4.05	2.58
10	38.1	Full term live birth (>=37 wks)	A5175	25	Africa	South Africa	PI-based ART	237	676	5800	No	22.7	No	1	Yes	Normal/Mild	Normal/Mild	1	3.87	.	1	.	.	.	0	.	.	.	0	.	.	.	0	.	.	.	1	0	.	.	.	0	4	.	.	.	2.37	2.95	4.54
11	35.4	Premature live birth (<37 wks)	A5208	34	Africa	South Africa	PI-based ART	468	642	400	Yes	29.26	Unknown	3	Unknown	Normal/Mild	Normal/Mild	1	3.35	.	1	.	.	.	0	.	.	.	0	.	.	.	0	.	.	.	0	.	.	.	.	0	.	.	.	.	4.68	4.06	3.85
12	37.4	Full term live birth (>=37 wks)	A5208	31	Africa	South Africa	PI-based ART	568	1828	13500	No	35.03	Unknown	3	Unknown	Normal/Mild	Normal/Mild	1	.	.	1	.	.	.	0	.	.	.	0	.	.	.	0	.	.	.	1	0	.	.	.	0	8	.	.	.	5.68	2.51	3.14
13	36.3	Premature live birth (<37 wks)	A5208	25	Africa	South Africa	PI-based ART	368	605	400	Yes	30.73	Unknown	2	Unknown	Normal/Mild	Normal/Mild	1	.	.	1	.	.	.	0	.	.	.	0	.	.	.	0	.	.	.	0	.	.	.	.	0	.	.	.	.	3.68	4.36	4.13
14	1.7	Therapeutic/elective abortion	A5175	31	Africa	South Africa	NNRTI-based ART	251	875	633	No	28.47	No	2	No	Normal/Mild	Normal/Mild	1	.	.	0	.	.	.	0	.	.	.	1	0	.	.	0	0.1	.	.	1	.	.	.	.	0	.	.	.	.	2.51	.	.
15	6.4	Therapeutic/elective abortion	A5208	30	Africa	South Africa	PI-based ART	445	404	400	Yes	21.82	Unknown	1	Unknown	Normal/Mild	Normal/Mild	1	.	.	1	.	.	.	0	.	.	.	0	.	.	.	0	.	.	.	0	.	.	.	.	0	.	.	.	.	4.45	.	.
16	36.4	Premature live birth (<37 wks)	A5208	38	Africa	South Africa	NNRTI-based ART	378	894	400	Yes	23.72	Unknown	1	Unknown	Normal/Mild	Severe	1	3.03	.	0	.	.	.	0	.	.	.	1	.	.	.	0	.	.	.	0	.	.	.	.	0	.	.	.	.	3.78	3.55	4.53
17	2.6	Spontaneous abortion	A5208	23	Africa	South Africa	PI-based ART	162	1388	400	Yes	20.62	No	0	Unknown	Normal/Mild	Normal/Mild	1	.	.	1	.	.	.	0	.	.	.	0	.	.	.	0	.	.	.	0	.	.	.	.	0	.	.	.	.	1.62	.	.
18	4.6	Therapeutic/elective abortion	A5208	24	Africa	South Africa	PI-based ART	254	810	400	Yes	26.05	Unknown	1	Unknown	Normal/Mild	Normal/Mild	1	.	.	1	.	.	.	0	.	.	.	0	.	.	.	0	.	.	.	0	.	.	.	.	0	.	.	.	.	2.54	2.96	.
19	9.9	Spontaneous abortion	A5208	29	Africa	South Africa	NNRTI-based ART	214	847	400	Yes	33.7	No	0	Unknown	Normal/Mild	Normal/Mild	1	.	.	0	.	.	.	0	.	.	.	1	.	.	.	0	.	.	.	0	.	.	.	.	0	.	.	.	.	2.14	.	.
20	36.9	Premature live birth (<37 wks)	A5208	28	Africa	South Africa	PI-based ART	468	1520	400	Yes	29.5	Unknown	1	Unknown	Normal/Mild	Normal/Mild	1	2.5	.	1	.	.	.	0	.	.	.	0	.	.	.	0	.	.	.	0	.	.	.	.	0	.	.	.	.	4.68	4.12	5.09
21	6.6	Therapeutic/elective abortion	A5208	30	Africa	South Africa	NNRTI-based ART	299	787	400	Yes	26.5	Unknown	1	Unknown	Normal/Mild	Normal/Mild	1	.	.	0	.	.	.	0	.	.	.	1	.	.	.	0	.	.	.	0	.	.	.	.	0	.	.	.	.	2.99	2.82	.
22	4.7	Therapeutic/elective abortion	A5208	33	Africa	South Africa	NNRTI-based ART	129	1347	1840	No	24.24	Yes	2	Unknown	Normal/Mild	Severe	1	.	.	0	.	.	.	0	.	.	.	1	.	.	.	0	.	.	.	1	.	.	.	.	0	.	.	.	.	1.29	.	.
23	37	Full term live birth (>=37 wks)	A5175	34	Africa	South Africa	NNRTI-based ART	478	.	400	Yes	31.21	Unknown	2	Unknown	Normal/Mild	Normal/Mild	1	2.9	.	0	.	.	.	0	.	.	.	1	0	1	.	0	2.6	4.3	.	0	.	.	.	.	0	.	.	.	.	4.78	3.82	4.16
24	34.1	Premature live birth (<37 wks)	A5175	27	Africa	South Africa	PI-based ART	165	.	400	Yes	23.9	Unknown	1	No	Normal/Mild	Normal/Mild	1	3.9	.	1	.	.	.	0	.	.	.	0	.	.	.	0	.	.	.	0	1	0	.	.	0	4.4	22.1	.	.	1.65	0.77	0.85
25	6	Therapeutic/elective abortion	A5175	43	Africa	South Africa	NNRTI-based ART	495	.	400	Yes	39.49	Unknown	1	Unknown	Normal/Mild	Normal/Mild	1	.	.	0	.	.	.	0	.	.	.	1	.	.	.	0	.	.	.	0	.	.	.	.	0	.	.	.	.	4.95	3.88	.
26	35.3	Premature live birth (<37 wks)	A5208	32	Africa	South Africa	NNRTI-based ART	798	1338	400	Yes	34.27	Unknown	2	Unknown	Normal/Mild	Normal/Mild	1	2.8	.	0	.	.	.	0	.	.	.	1	.	.	.	0	.	.	.	0	.	.	.	.	0	.	.	.	.	7.98	.	.
27	38.9	Full term live birth (>=37 wks)	A5208	27	Africa	South Africa	PI-based ART	512	790	400	Yes	33.49	Unknown	1	Unknown	Normal/Mild	Normal/Mild	1	2.9	.	1	.	.	.	0	.	.	.	0	.	.	.	0	.	.	.	0	.	.	.	.	0	.	.	.	.	5.12	5.51	4.77
28	6	Therapeutic/elective abortion	A5208	28	Africa	South Africa	NNRTI-based ART	475	755	400	Yes	20.37	Unknown	3	Unknown	Normal/Mild	Normal/Mild	1	.	.	0	.	.	.	0	.	.	.	1	.	.	.	0	.	.	.	0	.	.	.	.	0	.	.	.	.	4.75	2.8	.
29	26	Spont fetal demise/still birth (>=20 wks)	A5175	24	Africa	South Africa	NNRTI-based ART	559	.	400	Yes	21.95	Unknown	0	Unknown	Normal/Mild	Normal/Mild	1	.	.	0	.	.	.	0	.	.	.	1	.	.	.	0	.	.	.	0	.	.	.	.	0	.	.	.	.	5.59	5	5.03
30	3.7	Therapeutic/elective abortion	A5175	32	Africa	South Africa	NNRTI-based ART	134	.	400	Yes	35.58	Unknown	3	No	Normal/Mild	Normal/Mild	1	.	.	0	.	.	.	0	.	.	.	1	.	.	.	0	.	.	.	0	.	.	.	.	0	.	.	.	.	1.34	.	.
31	16.4	Spontaneous abortion	A5175	40	Africa	South Africa	PI-based ART	246	.	400	Yes	20	Unknown	4	No	Severe	Normal/Mild	1	.	.	1	.	.	.	0	.	.	.	0	.	.	.	0	.	.	.	0	.	.	.	.	0	.	.	.	.	2.46	.	2.02
32	3	Spontaneous abortion	A5175	36	Africa	South Africa	NNRTI-based ART	408	.	400	Yes	31.45	Unknown	3	No	Normal/Mild	Normal/Mild	1	.	.	0	.	.	.	0	.	.	.	1	.	.	.	0	.	.	.	0	.	.	.	.	0	.	.	.	.	4.08	4.3	.
33	41.7	Full term live birth (>=37 wks)	A5208	22	Africa	South Africa	NNRTI-based ART	285	785	400	Yes	26.81	Unknown	0	Unknown	Normal/Mild	Normal/Mild	1	3.3	.	0	.	.	.	0	.	.	.	1	.	.	.	0	.	.	.	0	1	.	.	.	0	13.3	.	.	.	2.85	3.31	1.17
34	4.6	Spontaneous abortion	A5208	32	Africa	South Africa	NNRTI-based ART	413	1240	400	Yes	32.89	Unknown	1	Unknown	Normal/Mild	Normal/Mild	1	.	.	0	.	.	.	0	.	.	.	1	.	.	.	0	.	.	.	0	.	.	.	.	0	.	.	.	.	4.13	4.51	.
35	13	Spontaneous abortion	A5208	34	Africa	South Africa	NNRTI-based ART	501	1010	400	Yes	40.2	Unknown	4	Unknown	Normal/Mild	Normal/Mild	1	.	.	0	.	.	.	0	.	.	.	1	.	.	.	0	.	.	.	0	.	.	.	.	0	.	.	.	.	5.01	5.17	.
36	38.9	Full term live birth (>=37 wks)	A5208	40	Africa	South Africa	NNRTI-based ART	502	540	400	Yes	30.32	Unknown	2	Unknown	Normal/Mild	Normal/Mild	1	3.45	.	0	.	.	.	0	.	.	.	1	.	.	.	0	.	.	.	0	.	.	.	.	0	.	.	.	.	5.02	.	.
37	25	Premature live birth (<37 wks)	A5208	24	Africa	South Africa	NNRTI-based ART	413	1122	400	Yes	27.84	Unknown	2	Unknown	Normal/Mild	Severe	1	1.46	1.61	0	1	.	.	0	3.6	.	.	1	0	.	.	0	3.6	.	.	0	.	.	.	.	0	.	.	.	.	4.13	4.43	5.16
38	37.9	Full term live birth (>=37 wks)	A5208	27	Africa	South Africa	PI-based ART	233	787	400	Yes	22.07	No	1	Unknown	Normal/Mild	Normal/Mild	1	2	.	1	0	.	.	0	0.3	.	.	0	1	0	1	0	0.3	5.6	5.7	0	.	.	.	.	0	.	.	.	.	2.33	2.73	1.42
39	12.4	Spontaneous abortion	A5175	32	Central/South America	Central/South America	PI-based ART	258	1214	400	Yes	25.77	No	1	No	Normal/Mild	Normal/Mild	1	.	.	1	.	.	.	0	.	.	.	0	.	.	.	0	.	.	.	0	1	.	.	.	0	8.3	.	.	.	2.58	3.8	2.66
40	4.3	Therapeutic/elective abortion	A5175	37	Central/South America	Central/South America	NNRTI-based ART	313	436	400	Yes	26.29	Unknown	4	No	Normal/Mild	Normal/Mild	2	.	.	0	.	.	.	0	.	.	.	1	.	.	.	0	.	.	.	0	.	.	.	.	0	.	.	.	.	3.13	3.45	.
41	35.1	Premature live birth (<37 wks)	A5175	33	Central/South America	Central/South America	NNRTI-based ART	475	804	400	Yes	25.52	Unknown	2	No	Normal/Mild	Normal/Mild	1	.	.	0	1	.	.	0	3.9	.	.	1	0	.	.	0	4	.	.	0	.	.	.	.	0	.	.	.	.	4.75	5.65	4.13
42	6.1	Spontaneous abortion	A5175	35	Central/South America	Central/South America	NNRTI-based ART	458	1021	400	Yes	18.84	Unknown	5	No	Normal/Mild	Normal/Mild	1	.	.	0	.	.	.	0	.	.	.	1	0	1	.	0	4.4	5.9	.	0	.	.	.	.	0	.	.	.	.	4.58	4.11	.
43	35.9	Premature live birth (<37 wks)	A5175	22	Asia	Asia	PI-based ART	58	427	198006	No	16.5	No	2	No	Normal/Mild	Normal/Mild	1	2.8	.	1	.	.	.	0	.	.	.	0	.	.	.	0	.	.	.	1	0	.	.	.	0	7.7	.	.	.	0.58	1.6	2.9
44	2	Therapeutic/elective abortion	A5175	32	Asia	Asia	NNRTI-based ART	361	735	400	Yes	19.43	Unknown	1	No	Normal/Mild	Normal/Mild	1	.	.	0	.	.	.	0	.	.	.	1	0	.	.	0	1.7	.	.	0	.	.	.	.	0	.	.	.	.	3.61	3.35	.
45	1.1	Spontaneous abortion	A5175	26	Asia	Asia	NNRTI-based ART	303	633	400	Yes	32.35	Unknown	3	Yes	Normal/Mild	Normal/Mild	1	.	.	0	.	.	.	0	.	.	.	1	0	.	.	0	0.9	.	.	0	.	.	.	.	0	.	.	.	.	3.03	3.22	.
46	38.1	Full term live birth (>=37 wks)	A5175	30	Asia	Asia	NNRTI-based ART	432	598	400	Yes	26.75	Unknown	1	No	Normal/Mild	Normal/Mild	1	3	.	0	1	.	.	0	6.9	.	.	1	0	.	.	0	5.9	.	.	0	.	.	.	.	0	.	.	.	.	4.32	4.65	4.83
47	39.3	Full term live birth (>=37 wks)	A5175	36	Asia	Asia	NNRTI-based ART	415	567	400	Yes	19.04	Unknown	1	No	Normal/Mild	Normal/Mild	1	2.3	.	0	1	0	.	0	6.7	29.6	.	1	0	.	.	0	6.6	.	.	0	.	.	.	.	0	.	.	.	.	4.15	4.38	4.34
48	37	Full term live birth (>=37 wks)	A5175	34	Asia	Asia	NNRTI-based ART	667	.	400	Yes	30.9	Unknown	1	No	Normal/Mild	Normal/Mild	1	3.1	.	0	.	.	.	0	.	.	.	1	0	1	.	0	5.3	6.7	.	0	.	.	.	.	0	.	.	.	.	6.67	6.88	7.96
49	36.3	Premature live birth (<37 wks)	A5175	24	Asia	Asia	PI-based ART	539	.	400	Yes	17.57	No	4	No	Normal/Mild	Normal/Mild	1	3.1	.	1	.	.	.	0	.	.	.	0	.	.	.	0	.	.	.	0	.	.	.	.	0	.	.	.	.	5.39	5.71	3.86
50	36.9	Premature live birth (<37 wks)	A5175	36	Africa	Other Africa	NNRTI-based ART	179	572	400	Yes	25.1	Unknown	0	No	Normal/Mild	Normal/Mild	1	3.2	.	0	1	.	.	0	12.4	.	.	1	0	.	.	0	7.9	.	.	0	1	0	.	.	0	12.4	28.4	.	.	1.79	1.72	1.24
51	39.3	Full term live birth (>=37 wks)	A5175	36	Africa	Other Africa	NNRTI-based ART	431	693	400	Yes	17.15	Unknown	3	No	Normal/Mild	Normal/Mild	1	2.98	.	0	1	.	.	0	17.9	.	.	1	0	.	.	0	17.9	.	.	0	1	0	.	.	0	16.3	22	.	.	4.31	3.78	3.23
52	11.6	Therapeutic/elective abortion	A5208	31	Africa	Other Africa	PI-based ART	107	628	42992	No	23.07	No	4	Unknown	Normal/Mild	Normal/Mild	1	.	.	1	.	.	.	0	.	.	.	0	.	.	.	0	.	.	.	1	.	.	.	.	0	.	.	.	.	1.07	0.93	.
53	2.1	Spontaneous abortion	A5175	29	Africa	Other Africa	PI-based ART	317	748	400	Yes	28.55	No	2	No	Normal/Mild	Normal/Mild	1	.	.	1	.	.	.	0	.	.	.	0	.	.	.	0	.	.	.	0	.	.	.	.	0	.	.	.	.	3.17	5.31	.
54	35	Premature live birth (<37 wks)	A5175	32	Africa	Other Africa	PI-based ART	354	1066	400	Yes	22.73	No	2	No	Normal/Mild	Normal/Mild	1	2.8	.	1	.	.	.	0	.	.	.	0	.	.	.	0	.	.	.	0	1	0	.	.	0	8.7	16.7	.	.	3.54	3.75	2.79
55	39.9	Full term live birth (>=37 wks)	A5175	28	Africa	Other Africa	NNRTI-based ART	292	774	400	Yes	23.62	Unknown	3	No	Normal/Mild	Normal/Mild	1	1.55	.	0	1	.	.	0	25.4	.	.	1	0	.	.	0	18.6	.	.	0	1	0	.	.	0	21.7	33.6	.	.	2.92	3.68	3.61
56	2.3	Spontaneous abortion	A5175	29	Africa	Other Africa	NNRTI-based ART	409	646	400	Yes	26.28	Unknown	2	No	Normal/Mild	Normal/Mild	1	.	.	0	1	.	.	0	1.6	.	.	1	0	.	.	0	1.6	.	.	0	.	.	.	.	0	.	.	.	.	4.09	4.11	.
57	37.6	Full term live birth (>=37 wks)	A5208	26	Africa	Other Africa	PI-based ART	274	736	400	Yes	19.92	Unknown	1	Unknown	Normal/Mild	Normal/Mild	1	2.46	.	1	.	.	.	0	.	.	.	0	.	.	.	0	.	.	.	0	1	0	1	.	0	7.1	23	34.3	.	2.74	2.7	2.85
58	39.6	Spont fetal demise/still birth (>=20 wks)	A5175	30	Africa	Malawi	NNRTI-based ART	456	.	400	Yes	27.48	Unknown	1	No	Normal/Mild	Normal/Mild	1	.	.	0	.	.	.	0	.	.	.	1	0	.	.	0	31.6	.	.	0	.	.	.	.	0	.	.	.	.	4.56	4.27	4.19
59	39.4	Full term live birth (>=37 wks)	A5175	32	Africa	Malawi	NNRTI-based ART	326	.	483	No	19.07	Yes	3	No	Normal/Mild	Normal/Mild	1	3.5	.	0	.	.	.	0	.	.	.	1	.	.	.	0	.	.	.	1	0	1	0	.	0	1.1	34.1	36	.	3.26	2.69	2.35
60	7.3	Spontaneous abortion	A5175	27	Africa	Malawi	PI-based ART	608	.	400	Yes	18.43	Unknown	4	No	Normal/Mild	Normal/Mild	2	.	.	1	.	.	.	0	.	.	.	0	.	.	.	0	.	.	.	0	.	.	.	.	0	.	.	.	.	6.08	5.26	.
61	37.1	Spont fetal demise/still birth (>=20 wks)	A5175	28	Africa	Malawi	PI-based ART	229	.	400	Yes	20.19	Unknown	2	No	Normal/Mild	Severe	1	.	.	1	0	1	0	0	0.3	0.9	30.9	0	1	.	.	0	30.9	.	.	0	1	0	.	.	0	0.9	34.4	.	.	2.29	0.86	1.53
62	38.6	Full term live birth (>=37 wks)	A5175	26	Africa	Malawi	PI-based ART	343	.	7585	No	28.3	Unknown	1	No	Normal/Mild	Normal/Mild	1	2.8	.	1	.	.	.	0	.	.	.	0	.	.	.	0	.	.	.	1	.	.	.	.	0	.	.	.	.	3.43	2.8	2.98
63	39.7	Full term live birth (>=37 wks)	A5175	32	Africa	Malawi	NNRTI-based ART	320	.	400	Yes	24.17	Unknown	1	No	Normal/Mild	Normal/Mild	1	3.5	.	0	.	.	.	0	.	.	.	1	.	.	.	0	.	.	.	0	.	.	.	.	0	.	.	.	.	3.2	2.85	2.05
64	38.1	Full term live birth (>=37 wks)	A5175	25	Africa	Malawi	NNRTI-based ART	402	.	400	Yes	21.22	Unknown	3	No	Normal/Mild	Normal/Mild	1	2.5	.	0	.	.	.	0	.	.	.	1	.	.	.	0	.	.	.	0	.	.	.	.	0	.	.	.	.	4.02	3.97	3.75
65	3.1	Therapeutic/elective abortion	A5175	25	Africa	Malawi	NNRTI-based ART	391	662	400	Yes	19.09	Unknown	1	No	Normal/Mild	Normal/Mild	1	.	.	0	1	.	.	0	2.6	.	.	1	0	.	.	0	2.4	.	.	0	.	.	.	.	0	.	.	.	.	3.91	3.12	.
66	5.9	Spontaneous abortion	A5175	33	Africa	Malawi	PI-based ART	567	980	6491	No	22.45	Unknown	3	No	Normal/Mild	Normal/Mild	2	.	.	1	.	.	.	0	.	.	.	0	.	.	.	0	.	.	.	1	.	.	.	.	0	.	.	.	.	5.67	3.62	.
67	36.1	Premature live birth (<37 wks)	A5175	31	Africa	Malawi	NNRTI-based ART	428	450	1561	No	20.12	Unknown	3	No	Normal/Mild	Normal/Mild	1	2.9	.	0	1	.	.	0	3.9	.	.	1	0	.	.	0	4	.	.	1	0	.	.	.	0	26.9	.	.	.	4.28	9.33	5.01
68	6.3	Spontaneous abortion	A5175	27	Africa	Malawi	PI-based ART	666	881	400	Yes	21.64	Unknown	3	No	Normal/Mild	Normal/Mild	1	.	.	1	.	.	.	0	.	.	.	0	.	.	.	0	.	.	.	0	.	.	.	.	0	.	.	.	.	6.66	6.26	.
69	17.7	Spontaneous abortion	A5175	26	Africa	Malawi	NRTIs only ART	176	539	51732	No	19.62	Unknown	3	No	Normal/Mild	Normal/Mild	1	.	.	0	1	.	.	0	16.4	.	.	0	1	0	.	0	7.9	16.6	.	1	.	.	.	.	0	.	.	.	.	1.76	2.83	.
70	37	Full term live birth (>=37 wks)	A5175	23	Africa	Malawi	NNRTI-based ART	408	492	400	Yes	23.25	Unknown	1	No	Normal/Mild	Normal/Mild	1	2.5	.	0	1	.	.	0	9.7	.	.	1	0	.	.	0	10	.	.	0	.	.	.	.	0	.	.	.	.	4.08	5.25	3.22
71	10.1	Spontaneous abortion	A5175	29	Africa	Malawi	NNRTI-based ART	346	502	400	Yes	29.55	Unknown	3	Unknown	Normal/Mild	Normal/Mild	1	.	.	0	1	.	.	0	2.4	.	.	1	0	.	.	0	2.6	.	.	0	1	.	.	.	0	1.6	.	.	.	3.46	1.65	.
72	36.3	Premature live birth (<37 wks)	A5175	34	Africa	Malawi	PI-based ART	541	1417	400	Yes	19.41	Unknown	5	No	Normal/Mild	Normal/Mild	1	.	.	1	.	.	.	0	.	.	.	0	.	.	.	0	.	.	.	0	.	.	.	.	0	.	.	.	.	5.41	7.5	6.72
73	37.1	Full term live birth (>=37 wks)	A5175	32	Africa	Malawi	NNRTI-based ART	639	937	461	No	23.09	Unknown	2	Yes	Normal/Mild	Normal/Mild	1	2.7	.	0	.	.	.	0	.	.	.	1	.	.	.	0	.	.	.	1	0	.	.	.	0	3.6	.	.	.	6.39	6.37	6.43
74	37.3	Full term live birth (>=37 wks)	A5175	28	Africa	Malawi	PI-based ART	119	237	400	Yes	22.39	Unknown	5	No	Normal/Mild	Moderate	1	.	.	1	.	.	.	0	.	.	.	0	.	.	.	0	.	.	.	0	1	.	.	.	0	35.3	.	.	.	1.19	2.64	2.49
75	31.3	Premature live birth (<37 wks)	A5175	26	Africa	Malawi	NNRTI-based ART	374	922	400	Yes	19.61	Unknown	3	No	Normal/Mild	Normal/Mild	1	3.5	.	0	1	.	.	0	2.1	.	.	1	0	.	.	0	2.1	.	.	0	1	0	1	.	0	2.1	18.3	26.3	.	3.74	1.77	1.72
76	33	Premature live birth (<37 wks)	A5175	28	Africa	Malawi	NNRTI-based ART	451	618	400	Yes	25.32	Unknown	1	No	Normal/Mild	Normal/Mild	1	3.7	.	0	1	0	.	0	11.4	32	.	1	0	.	.	0	11.6	.	.	0	.	.	.	.	0	.	.	.	.	4.51	1	4.07
77	5	Spontaneous abortion	A5175	23	Africa	Malawi	PI-based ART	276	338	972	No	19.2	Unknown	2	Unknown	Normal/Mild	Normal/Mild	1	.	.	1	.	.	.	0	.	.	.	0	.	.	.	0	.	.	.	1	.	.	.	.	0	.	.	.	.	2.76	.	.
78	35.6	Premature live birth (<37 wks)	A5208	23	Africa	Malawi	PI-based ART	323	715	400	Yes	21.75	Unknown	1	Unknown	Normal/Mild	Normal/Mild	1	.	.	1	.	.	.	0	.	.	.	0	.	.	.	0	.	.	.	0	.	.	.	.	0	.	.	.	.	3.23	2.85	2.42
79	44.3	Full term live birth (>=37 wks)	A5208	31	Africa	Malawi	PI-based ART	350	832	400	Yes	25.62	Unknown	1	Unknown	Normal/Mild	Normal/Mild	1	2.4	.	1	0	.	.	0	3.6	.	.	0	.	.	.	0	.	.	.	0	1	0	.	.	0	3.4	15.9	.	.	3.5	2.88	4.61
80	16.6	Spontaneous abortion	A5208	38	Africa	Malawi	PI-based ART	395	814	400	Yes	23.81	Unknown	5	Unknown	Normal/Mild	Normal/Mild	1	.	.	1	.	.	.	0	.	.	.	0	.	.	.	0	.	.	.	0	.	.	.	.	0	.	.	.	.	3.95	3.3	.
81	40.3	Full term live birth (>=37 wks)	A5208	34	Africa	Malawi	PI-based ART	301	953	400	Yes	22.52	Unknown	10	Unknown	Normal/Mild	Normal/Mild	1	.	.	1	.	.	.	0	.	.	.	0	.	.	.	0	.	.	.	0	1	0	1	0	0	3.6	4.7	15.6	27.1	3.01	2.6	1.81
82	8.6	Spontaneous abortion	A5208	26	Africa	Malawi	NNRTI-based ART	251	1080	846	No	19.91	No	2	Unknown	Normal/Mild	Moderate	1	.	.	0	.	.	.	0	.	.	.	1	.	.	.	0	.	.	.	1	0	.	.	.	0	0.9	.	.	.	2.51	2.62	.
83	37.4	Full term live birth (>=37 wks)	A5208	36	Africa	Malawi	NRTIs only ART	304	616	400	Yes	37.3	Unknown	5	Unknown	Normal/Mild	Normal/Mild	1	2.8	.	0	.	.	.	0	.	.	.	0	.	.	.	0	.	.	.	0	.	.	.	.	0	.	.	.	.	3.04	.	.
84	37.9	Full term live birth (>=37 wks)	A5208	27	Africa	Malawi	NNRTI-based ART	178	706	400	Yes	22.27	Unknown	2	Unknown	Normal/Mild	Normal/Mild	1	.	.	0	.	.	.	0	.	.	.	1	.	.	.	0	.	.	.	0	.	.	.	.	0	.	.	.	.	1.78	1.97	2.07
85	34	Premature live birth (<37 wks)	A5175	33	Central/South America	Central/South America	PI-based ART	464	958	400	Yes	22.43	Unknown	3	Yes	Normal/Mild	Normal/Mild	1	2.29	.	1	.	.	.	0	.	.	.	0	.	.	.	0	.	.	.	0	.	.	.	.	0	.	.	.	.	4.64	4.14	4.26
86	3	Therapeutic/elective abortion	A5175	23	Central/South America	Central/South America	NNRTI-based ART	447	676	400	Yes	24.69	Unknown	1	Yes	Normal/Mild	Normal/Mild	1	.	.	0	.	.	.	0	.	.	.	1	.	.	.	0	.	.	.	0	.	.	.	.	0	.	.	.	.	4.47	5.8	.
87	35.9	Premature live birth (<37 wks)	A5208	28	Africa	South Africa	NNRTI-based ART	634	569	400	Yes	19.79	Unknown	1	Unknown	Normal/Mild	Normal/Mild	1	2.91	.	0	.	.	.	0	.	.	.	1	.	.	.	0	.	.	.	0	.	.	.	.	0	.	.	.	.	6.34	.	.
88	38.3	Full term live birth (>=37 wks)	A5208	25	Africa	Other Africa	NNRTI-based ART	50	589	620628	No	17.8	No	1	Unknown	Normal/Mild	Normal/Mild	2	2.8	.	0	.	.	.	0	.	.	.	1	.	.	.	0	.	.	.	1	0	1	0	.	0	10.4	14.4	22.6	.	0.5	.	0.83
89	36.1	Spont fetal demise/still birth (>=20 wks)	A5208	32	Africa	Other Africa	NRTIs only ART	402	526	2790	No	19.92	Unknown	4	Unknown	Normal/Mild	Normal/Mild	1	.	.	0	.	.	.	0	.	.	.	0	.	.	.	0	.	.	.	1	.	.	.	.	0	.	.	.	.	4.02	.	.
90	32.6	Premature live birth (<37 wks)	A5208	23	Africa	Other Africa	PI-based ART	160	736	476	No	24.69	Yes	1	Unknown	Normal/Mild	Normal/Mild	1	.	.	1	.	.	.	0	.	.	.	0	.	.	.	0	.	.	.	1	0	1	.	.	0	2.1	26.1	.	.	1.6	1.87	2.14
91	36.7	Premature live birth (<37 wks)	A5208	30	Africa	Other Africa	NNRTI-based ART	301	1031	400	Yes	18.99	Unknown	4	Unknown	Normal/Mild	Normal/Mild	1	.	.	0	.	.	.	0	.	.	.	1	.	.	.	0	.	.	.	0	1	0	.	.	0	2.6	4.7	.	.	3.01	2.08	1.88
92	37.4	Full term live birth (>=37 wks)	A5208	21	Africa	Other Africa	NNRTI-based ART	301	312	400	Yes	21.08	Unknown	1	Unknown	Normal/Mild	Normal/Mild	1	3.1	2.4	0	1	.	.	0	5.6	.	.	1	0	.	.	0	5.7	.	.	0	1	0	.	.	0	18.4	31.3	.	.	3.01	5.42	.
93	37.4	Full term live birth (>=37 wks)	A5208	39	Africa	Other Africa	NRTIs only ART	752	999	440	No	20.78	Unknown	5	Unknown	Normal/Mild	Normal/Mild	1	3.2	.	0	.	.	.	0	.	.	.	0	.	.	.	0	.	.	.	1	.	.	.	.	0	.	.	.	.	7.52	.	.
94	36.9	Premature live birth (<37 wks)	A5208	30	Africa	Other Africa	NNRTI-based ART	310	949	400	Yes	20.7	Unknown	4	Unknown	Normal/Mild	Normal/Mild	1	3.1	.	0	.	.	.	0	.	.	.	1	0	.	.	0	26.6	.	.	0	.	.	.	.	0	.	.	.	.	3.1	3.18	3.14
95	28.4	Spont fetal demise/still birth (>=20 wks)	A5208	35	Africa	Other Africa	NNRTI-based ART	279	512	400	Yes	24.67	No	2	Unknown	Normal/Mild	Normal/Mild	1	.	.	0	.	.	.	0	.	.	.	1	.	.	.	0	.	.	.	0	.	.	.	.	0	.	.	.	.	2.79	3.46	2.52
96	23.4	Spont fetal demise/still birth (>=20 wks)	A5208	29	Africa	Other Africa	PI-based ART	360	277	400	Yes	19.98	Unknown	5	Unknown	Normal/Mild	Normal/Mild	1	.	.	1	.	.	.	0	.	.	.	0	.	.	.	0	.	.	.	0	.	.	.	.	0	.	.	.	.	3.6	.	.
97	36.4	Premature live birth (<37 wks)	A5208	26	Africa	Other Africa	NRTIs only ART	687	1528	400	Yes	26.64	Unknown	.	Unknown	Normal/Mild	Normal/Mild	1	3.5	.	0	.	.	.	0	.	.	.	0	.	.	.	0	.	.	.	0	.	.	.	.	0	.	.	.	.	6.87	5	.
98	37.6	Full term live birth (>=37 wks)	A5208	28	Africa	Other Africa	NNRTI-based ART	445	958	400	Yes	24.29	Unknown	2	Unknown	Normal/Mild	Normal/Mild	1	3	.	0	.	.	.	0	.	.	.	1	.	.	.	0	.	.	.	0	.	.	.	.	0	.	.	.	.	4.45	2.47	2.19
99	10.4	Spontaneous abortion	A5208	33	Africa	Other Africa	PI-based ART	375	1092	1725	No	25.96	No	5	Unknown	Normal/Mild	Normal/Mild	1	.	.	1	.	.	.	0	.	.	.	0	.	.	.	0	.	.	.	1	0	.	.	.	0	6.6	.	.	.	3.75	3.95	.
100	36.4	Premature live birth (<37 wks)	A5208	25	Africa	Other Africa	PI-based ART	451	644	400	Yes	23.99	Unknown	2	Unknown	Normal/Mild	Normal/Mild	1	.	.	1	.	.	.	0	.	.	.	0	.	.	.	0	.	.	.	0	.	.	.	.	0	.	.	.	.	4.51	4.36	4.34
101	11.1	Spontaneous abortion	A5208	30	Africa	Other Africa	NNRTI-based ART	647	1018	400	Yes	23.95	Unknown	3	Unknown	Normal/Mild	Normal/Mild	3	.	.	0	.	.	.	0	.	.	.	1	0	.	.	0	7.3	.	.	0	.	.	.	.	0	.	.	.	.	6.47	6.5	.
102	33.4	Premature live birth (<37 wks)	A5208	24	Africa	Other Africa	PI-based ART	276	916	1726	No	20.4	No	1	Unknown	Normal/Mild	Moderate	1	1.4	.	1	.	.	.	0	.	.	.	0	.	.	.	0	.	.	.	1	0	.	.	.	0	3.4	.	.	.	2.76	1.62	2.21
103	36.4	Premature live birth (<37 wks)	A5208	28	Africa	Other Africa	PI-based ART	536	1536	400	Yes	19.48	Unknown	2	Unknown	Normal/Mild	Normal/Mild	1	.	.	1	.	.	.	0	.	.	.	0	.	.	.	0	.	.	.	0	.	.	.	.	0	.	.	.	.	5.36	4.6	5.23
104	34.6	Premature live birth (<37 wks)	A5208	33	Africa	Other Africa	NNRTI-based ART	333	543	400	Yes	26.29	Unknown	3	Unknown	Normal/Mild	Normal/Mild	1	.	.	0	.	.	.	0	.	.	.	1	0	.	.	0	2.9	.	.	0	.	.	.	.	0	.	.	.	.	3.33	3.93	3.21
105	39	Full term live birth (>=37 wks)	A5208	27	Africa	Other Africa	PI-based ART	615	1308	400	Yes	20.49	Unknown	2	Unknown	Normal/Mild	Normal/Mild	1	4.6	.	1	.	.	.	0	.	.	.	0	.	.	.	0	.	.	.	0	.	.	.	.	0	.	.	.	.	6.15	.	.
106	38.3	Full term live birth (>=37 wks)	A5208	33	Africa	Other Africa	PI-based ART	621	835	400	Yes	17.51	Unknown	3	Unknown	Normal/Mild	Normal/Mild	1	.	.	1	.	.	.	0	.	.	.	0	.	.	.	0	.	.	.	0	.	.	.	.	0	.	.	.	.	6.21	.	.
107	34.4	Premature live birth (<37 wks)	A5208	38	Africa	Other Africa	NRTIs only ART	114	1073	12644	No	26.86	Unknown	2	Unknown	Normal/Mild	Normal/Mild	1	2.7	.	0	1	.	.	0	24	.	.	0	.	.	.	0	.	.	.	1	.	.	.	.	0	.	.	.	.	1.14	1.37	.
108	33.7	Premature live birth (<37 wks)	A5208	26	Africa	Other Africa	PI-based ART	342	339	400	Yes	22.27	Unknown	1	Unknown	Normal/Mild	Normal/Mild	1	3.6	.	1	0	1	.	0	19.3	21.7	.	0	.	.	.	0	.	.	.	0	.	.	.	.	0	.	.	.	.	3.42	2.4	3.93
109	35.9	Premature live birth (<37 wks)	A5208	31	Africa	Other Africa	PI-based ART	460	437	400	Yes	20.7	Unknown	4	Unknown	Normal/Mild	Normal/Mild	2	3.95	.	1	.	.	.	0	.	.	.	0	.	.	.	0	.	.	.	0	.	.	.	.	0	.	.	.	.	4.6	5.35	3.77
110	32.6	Premature live birth (<37 wks)	A5208	32	Africa	Other Africa	NNRTI-based ART	284	464	400	Yes	23.12	No	4	Unknown	Normal/Mild	Normal/Mild	1	3.5	.	0	.	.	.	0	.	.	.	1	.	.	.	0	.	.	.	0	1	0	.	.	0	9.3	21	.	.	2.84	0.78	2.2
111	40.6	Full term live birth (>=37 wks)	A5208	33	Africa	Other Africa	NNRTI-based ART	230	394	400	Yes	23.24	No	2	Unknown	Normal/Mild	Normal/Mild	1	3	.	0	.	.	.	0	.	.	.	1	.	.	.	0	.	.	.	0	1	0	.	.	0	18	21.6	.	.	2.3	4.12	2.75
112	12.9	Spontaneous abortion	A5208	34	Africa	Other Africa	PI-based ART	205	565	400	Yes	21.96	Unknown	5	Unknown	Normal/Mild	Normal/Mild	1	.	.	1	.	.	.	0	.	.	.	0	.	.	.	0	.	.	.	0	.	.	.	.	0	.	.	.	.	2.05	1.74	.
113	38.3	Full term live birth (>=37 wks)	A5208	30	Africa	Other Africa	PI-based ART	197	208	400	Yes	24.05	No	2	Unknown	Normal/Mild	Normal/Mild	1	3.4	.	1	.	.	.	0	.	.	.	0	.	.	.	0	.	.	.	0	.	.	.	.	0	.	.	.	.	1.97	2.58	2.33
114	35.1	Premature live birth (<37 wks)	A5208	33	Africa	Other Africa	PI-based ART	242	541	21696	No	20.2	No	7	Unknown	Normal/Mild	Normal/Mild	1	.	.	1	0	1	.	0	19.6	23.3	.	0	.	.	.	0	.	.	.	1	0	1	0	1	0	1.1	11.3	23.3	34	2.42	5.85	1.72
115	10.1	Spontaneous abortion	A5208	41	Africa	Other Africa	PI-based ART	125	409	400	Yes	25.46	Unknown	4	Unknown	Normal/Mild	Normal/Mild	1	.	.	1	.	.	.	0	.	.	.	0	.	.	.	0	.	.	.	0	.	.	.	.	0	.	.	.	.	1.25	0.75	.
116	7.3	Spontaneous abortion	A5208	31	Africa	Other Africa	NNRTI-based ART	274	785	400	Yes	29.94	Unknown	2	Unknown	Normal/Mild	Normal/Mild	1	.	.	0	.	.	.	0	.	.	.	1	.	.	.	0	.	.	.	0	.	.	.	.	0	.	.	.	.	2.74	.	.
117	23.9	Spont fetal demise/still birth (>=20 wks)	A5208	31	Africa	Other Africa	NRTIs only ART	358	1000	400	Yes	26.87	Unknown	6	Unknown	Normal/Mild	Normal/Mild	1	.	.	0	.	.	.	0	.	.	.	0	.	.	.	0	.	.	.	0	.	.	.	.	0	.	.	.	.	3.58	.	.
118	35.7	Premature live birth (<37 wks)	A5208	27	Africa	Other Africa	PI-based ART	140	547	400	Yes	22.95	No	2	Unknown	Normal/Mild	Normal/Mild	1	3.9	.	1	.	.	.	0	.	.	.	0	.	.	.	0	.	.	.	0	.	.	.	.	0	.	.	.	.	1.4	1.34	1.24
119	34.1	Premature live birth (<37 wks)	A5208	37	Africa	Other Africa	NRTIs only ART	189	395	1947	No	25.03	Unknown	7	Unknown	Normal/Mild	Normal/Mild	1	3.5	.	0	.	.	.	0	.	.	.	0	.	.	.	0	.	.	.	1	.	.	.	.	0	.	.	.	.	1.89	.	.
120	33.1	Premature live birth (<37 wks)	A5208	23	Africa	Other Africa	PI-based ART	551	788	400	Yes	18.61	Unknown	0	Unknown	Normal/Mild	Normal/Mild	1	2.25	.	1	.	.	.	0	.	.	.	0	.	.	.	0	.	.	.	0	.	.	.	.	0	.	.	.	.	5.51	4.22	3.38
121	7.7	Spontaneous abortion	A5208	38	Africa	Other Africa	NNRTI-based ART	421	329	400	Yes	29.95	Unknown	3	Unknown	Normal/Mild	Normal/Mild	1	.	.	0	.	.	.	0	.	.	.	1	.	.	.	0	.	.	.	0	.	.	.	.	0	.	.	.	.	4.21	.	.
122	36.9	Spont fetal demise/still birth (>=20 wks)	A5208	24	Africa	Other Africa	NNRTI-based ART	220	370	400	Yes	23.53	Unknown	1	Unknown	Normal/Mild	Normal/Mild	2	.	.	0	.	.	.	0	.	.	.	1	.	.	.	0	.	.	.	0	.	.	.	.	0	.	.	.	.	2.2	2.76	2.86
123	38.4	Full term live birth (>=37 wks)	A5208	27	Africa	Other Africa	NNRTI-based ART	414	788	400	Yes	24.92	Unknown	1	Unknown	Normal/Mild	Normal/Mild	1	2.53	.	0	.	.	.	0	.	.	.	1	0	.	.	0	28.7	.	.	0	.	.	.	.	0	.	.	.	.	4.14	3.51	2.63
124	35	Premature live birth (<37 wks)	A5208	31	Africa	Other Africa	PI-based ART	316	1152	400	Yes	24.34	Unknown	0	Unknown	Normal/Mild	Normal/Mild	1	2.04	.	1	.	.	.	0	.	.	.	0	.	.	.	0	.	.	.	0	.	.	.	.	0	.	.	.	.	3.16	3.99	3.59
125	41.4	Full term live birth (>=37 wks)	A5208	35	Africa	Other Africa	PI-based ART	335	1223	400	Yes	18.13	Unknown	1	Unknown	Normal/Mild	Normal/Mild	1	2.8	.	1	.	.	.	0	.	.	.	0	.	.	.	0	.	.	.	0	1	0	.	.	0	17.4	25.6	.	.	3.35	2.78	1.48
126	35.4	Premature live birth (<37 wks)	A5208	24	Africa	Other Africa	NNRTI-based ART	184	709	400	Yes	17.27	No	1	Unknown	Normal/Mild	Normal/Mild	1	2.9	.	0	.	.	.	0	.	.	.	1	.	.	.	0	.	.	.	0	.	.	.	.	0	.	.	.	.	1.84	1.64	2.01
127	15.3	Spontaneous abortion	A5208	31	Africa	Other Africa	PI-based ART	532	798	400	Yes	23.15	Unknown	2	Unknown	Normal/Mild	Normal/Mild	2	.	.	1	.	.	.	0	.	.	.	0	.	.	.	0	.	.	.	0	.	.	.	.	0	.	.	.	.	5.32	4.72	.
128	35.7	Premature live birth (<37 wks)	A5208	26	Africa	Other Africa	PI-based ART	320	559	400	Yes	20.98	Unknown	3	Unknown	Normal/Mild	Normal/Mild	2	3.18	.	1	.	.	.	0	.	.	.	0	.	.	.	0	.	.	.	0	1	0	.	.	0	20.6	27.3	.	.	3.2	3.5	3.51
129	37.7	Full term live birth (>=37 wks)	A5208	33	Africa	Other Africa	NNRTI-based ART	270	351	400	Yes	29.91	Unknown	2	Unknown	Normal/Mild	Normal/Mild	1	2.85	.	0	.	.	.	0	.	.	.	1	.	.	.	0	.	.	.	0	.	.	.	.	0	.	.	.	.	2.7	1.29	1.93
130	14	Ectopic pregnancy	A5208	27	Africa	Other Africa	NNRTI-based ART	177	1886	400	Yes	19.43	Unknown	2	Unknown	Normal/Mild	Normal/Mild	1	.	.	0	.	.	.	0	.	.	.	1	.	.	.	0	.	.	.	0	.	.	.	.	0	.	.	.	.	1.77	1.63	1.92
131	31.6	Spont fetal demise/still birth (>=20 wks)	A5208	27	Africa	Other Africa	PI-based ART	196	424	400	Yes	23.44	Unknown	3	Unknown	Normal/Mild	Normal/Mild	1	.	.	1	.	.	.	0	.	.	.	0	.	.	.	0	.	.	.	0	1	.	.	.	0	31	.	.	.	1.96	2.46	2.58
132	13.1	Spontaneous abortion	A5208	34	Africa	Other Africa	PI-based ART	283	910	400	Yes	28.91	Unknown	2	Unknown	Normal/Mild	Normal/Mild	1	.	.	1	.	.	.	0	.	.	.	0	.	.	.	0	.	.	.	0	.	.	.	.	0	.	.	.	.	2.83	.	.
133	38.3	Full term live birth (>=37 wks)	A5208	34	Africa	Other Africa	PI-based ART	356	705	400	Yes	24.51	Unknown	1	Unknown	Normal/Mild	Normal/Mild	1	3.5	.	1	.	.	.	0	.	.	.	0	.	.	.	0	.	.	.	0	.	.	.	.	0	.	.	.	.	3.56	.	.
134	40.6	Full term live birth (>=37 wks)	A5208	37	Africa	Other Africa	PI-based ART	433	923	400	Yes	19.53	Unknown	4	Unknown	Normal/Mild	Normal/Mild	2	2.4	.	1	.	.	.	0	.	.	.	0	.	.	.	0	.	.	.	0	1	0	.	.	0	1.7	4.7	.	.	4.33	4.21	4.04
135	38.1	Full term live birth (>=37 wks)	A5208	28	Africa	Other Africa	NNRTI-based ART	198	515	15900	No	23.31	No	5	Unknown	Normal/Mild	Normal/Mild	1	3.2	.	0	.	.	.	0	.	.	.	1	.	.	.	0	.	.	.	1	0	.	.	.	0	4.1	.	.	.	1.98	3.15	3.87
136	32.4	Premature live birth (<37 wks)	A5208	28	Africa	Other Africa	PI-based ART	229	1016	156000	No	21.56	No	2	Unknown	Normal/Mild	Normal/Mild	1	2	2.1	1	.	.	.	0	.	.	.	0	.	.	.	0	.	.	.	1	0	.	.	.	0	3.7	.	.	.	2.29	1.03	2.61
137	37.4	Full term live birth (>=37 wks)	A5208	37	Africa	Other Africa	NNRTI-based ART	490	1077	400	Yes	18.07	Unknown	4	Unknown	Normal/Mild	Normal/Mild	1	3.8	.	0	.	.	.	0	.	.	.	1	.	.	.	0	.	.	.	0	.	.	.	.	0	.	.	.	.	4.9	.	.
138	44.1	Full term live birth (>=37 wks)	A5208	31	Africa	Other Africa	PI-based ART	534	537	400	Yes	25.64	Unknown	2	Unknown	Normal/Mild	Normal/Mild	1	2.4	.	1	.	.	.	0	.	.	.	0	1	0	.	0	26.1	30.1	.	0	.	.	.	.	0	.	.	.	.	5.34	5.5	.
139	5.7	Spontaneous abortion	A5208	43	Africa	Other Africa	PI-based ART	318	1511	400	Yes	22.84	No	6	Unknown	Normal/Mild	Moderate	1	.	.	1	.	.	.	0	.	.	.	0	.	.	.	0	.	.	.	0	.	.	.	.	0	.	.	.	.	3.18	.	.
140	9.7	Spontaneous abortion	HPTN052	34	Africa	Other Africa	NNRTI-based ART	317	.	400	Yes	.	Unknown	3	No	.	Normal/Mild	1	.	.	0	1	.	.	0	2.9	.	.	1	0	.	.	0	2.9	.	.	0	.	.	.	.	0	.	.	.	.	3.17	3.69	.
141	40.9	Full term live birth (>=37 wks)	HPTN052	30	Africa	Other Africa	NNRTI-based ART	569	.	400	Yes	.	Unknown	4	No	.	Normal/Mild	1	.	.	0	1	.	.	0	4	.	.	1	0	.	.	0	4	.	.	0	.	.	.	.	0	.	.	.	.	5.69	5.94	4.8
142	7	Spontaneous abortion	HPTN052	27	Africa	Other Africa	NNRTI-based ART	305	.	400	Yes	.	Unknown	2	No	.	Normal/Mild	1	.	.	0	1	.	.	0	2.3	.	.	1	0	.	.	0	2.3	.	.	0	.	.	.	.	0	.	.	.	.	3.05	.	.
143	32.1	Premature live birth (<37 wks)	HPTN052	25	Africa	Other Africa	PI-based ART	401	.	427	No	.	Unknown	1	No	.	Severe	2	.	.	1	.	.	.	0	.	.	.	0	.	.	.	0	.	.	.	1	0	.	.	.	0	10.7	.	.	.	4.01	3.08	2.76
144	36.9	Premature live birth (<37 wks)	HPTN052	30	Africa	Other Africa	PI-based ART	373	.	79400	No	.	Unknown	4	No	.	Normal/Mild	1	.	.	1	.	.	.	0	.	.	.	0	.	.	.	0	.	.	.	1	.	.	.	.	0	.	.	.	.	3.73	2.65	3.07
145	7.9	Spontaneous abortion	HPTN052	26	Africa	Other Africa	PI-based ART	364	.	6094	No	.	Unknown	2	No	.	Normal/Mild	1	.	.	1	.	.	.	0	.	.	.	0	.	.	.	0	.	.	.	1	.	.	.	.	0	.	.	.	.	3.64	2.62	.
146	41.9	Full term live birth (>=37 wks)	HPTN052	20	Africa	Other Africa	PI-based ART	.	.	400	Yes	.	Unknown	2	No	.	Normal/Mild	2	.	.	1	.	.	.	0	.	.	.	0	.	.	.	0	.	.	.	0	.	.	.	.	0	.	.	.	.	4.07	4.42	4.94
147	36.9	Premature live birth (<37 wks)	HPTN052	28	Africa	Other Africa	PI-based ART	.	.	176706	No	.	Unknown	3	Unknown	.	Normal/Mild	1	.	.	1	.	.	.	0	.	.	.	0	.	.	.	0	.	.	.	1	0	1	0	.	0	5	17.6	35	.	4.16	5.85	4.98
148	5.9	Spontaneous abortion	HPTN052	35	Africa	Other Africa	PI-based ART	1092	.	400	Yes	.	Unknown	1	No	.	Normal/Mild	1	.	.	1	.	.	.	0	.	.	.	0	.	.	.	0	.	.	.	0	.	.	.	.	0	.	.	.	.	10.92	11.62	.
149	33.3	Premature live birth (<37 wks)	HPTN052	32	Africa	Other Africa	NNRTI-based ART	660	.	400	Yes	.	Unknown	2	No	.	Normal/Mild	1	.	.	0	1	.	.	0	5.7	.	.	1	0	.	.	0	5.7	.	.	0	1	0	.	.	0	7.7	9.6	.	.	6.6	8.31	7.68
150	37.9	Full term live birth (>=37 wks)	HPTN052	20	Africa	Other Africa	PI-based ART	618	.	400	Yes	.	Unknown	1	No	.	Normal/Mild	2	.	.	1	.	.	.	0	.	.	.	0	.	.	.	0	.	.	.	0	.	.	.	.	0	.	.	.	.	6.18	7.16	6.35
151	38	Full term live birth (>=37 wks)	HPTN052	29	Africa	Other Africa	PI-based ART	868	.	400	Yes	.	Unknown	2	No	.	Normal/Mild	1	.	.	1	.	.	.	0	.	.	.	0	.	.	.	0	.	.	.	0	1	.	.	.	0	33.4	.	.	.	8.68	7.46	7.21
152	37.7	Full term live birth (>=37 wks)	HPTN052	29	Africa	Other Africa	NNRTI-based ART	766	.	400	Yes	.	Unknown	2	No	.	Normal/Mild	1	.	.	0	1	.	.	0	4.1	.	.	1	0	.	.	0	4.1	.	.	0	.	.	.	.	0	.	.	.	.	7.66	6.55	10.63
153	35.9	Premature live birth (<37 wks)	HPTN052	27	Africa	Other Africa	NNRTI-based ART	741	.	400	Yes	.	Unknown	2	No	.	Normal/Mild	1	.	.	0	1	.	.	0	11.4	.	.	1	0	.	.	0	11.4	.	.	0	.	.	.	.	0	.	.	.	.	7.41	6.41	8.26
154	38.9	Full term live birth (>=37 wks)	HPTN052	28	Africa	Other Africa	NNRTI-based ART	462	.	400	Yes	.	Unknown	1	No	.	Normal/Mild	1	.	.	0	1	.	.	0	13.9	.	.	1	0	.	.	0	13.9	.	.	0	.	.	.	.	0	.	.	.	.	4.62	2.03	5.99
155	36	Premature live birth (<37 wks)	HPTN052	28	Africa	Other Africa	NNRTI-based ART	.	.	400	Yes	.	Unknown	5	No	.	Normal/Mild	1	.	.	0	1	.	.	0	2.4	.	.	1	0	.	.	0	2.4	.	.	0	.	.	.	.	0	.	.	.	.	5.73	5.44	4.81
156	4.6	Spontaneous abortion	HPTN052	31	Africa	Other Africa	NNRTI-based ART	475	.	400	Yes	.	Unknown	2	No	.	Normal/Mild	1	.	.	0	.	.	.	0	.	.	.	1	.	.	.	0	.	.	.	0	.	.	.	.	0	.	.	.	.	4.75	.	.
157	11.7	Therapeutic/elective abortion	HPTN052	31	Africa	Other Africa	NNRTI-based ART	1051	.	400	Yes	.	Unknown	1	No	.	Normal/Mild	1	.	.	0	.	.	.	0	.	.	.	1	.	.	.	0	.	.	.	0	.	.	.	.	0	.	.	.	.	10.51	.	.
158	37.1	Full term live birth (>=37 wks)	HPTN052	36	Africa	Other Africa	NNRTI-based ART	613	.	400	Yes	.	Unknown	2	No	.	Normal/Mild	1	.	.	0	1	.	.	0	14	.	.	1	0	.	.	0	14	.	.	0	.	.	.	.	0	.	.	.	.	6.13	4.63	5.4
159	35.9	Premature live birth (<37 wks)	HPTN052	27	Africa	Other Africa	NNRTI-based ART	578	.	400	Yes	.	Unknown	1	No	.	Normal/Mild	1	.	.	0	1	.	.	0	9.4	.	.	1	0	.	.	0	9.4	.	.	0	.	.	.	.	0	.	.	.	.	5.78	6.13	3.96
160	35.3	Premature live birth (<37 wks)	HPTN052	39	Africa	Other Africa	NNRTI-based ART	529	.	126534	No	.	Unknown	5	No	.	Normal/Mild	1	.	.	0	1	.	.	0	3.6	.	.	1	0	.	.	0	3.6	.	.	1	0	.	.	.	0	8.4	.	.	.	5.29	9.54	19.14
161	30.7	Premature live birth (<37 wks)	HPTN052	31	Africa	Other Africa	NNRTI-based ART	593	.	36622	No	.	Unknown	5	No	.	Normal/Mild	1	.	.	0	.	.	.	0	.	.	.	1	0	.	.	0	0.4	.	.	1	.	.	.	.	0	.	.	.	.	5.93	7	5.96
162	5.4	Spontaneous abortion	HPTN052	36	Africa	Other Africa	NNRTI-based ART	.	.	400	Yes	.	Unknown	4	No	.	Normal/Mild	1	.	.	0	1	.	.	0	2.4	.	.	1	0	.	.	0	2.4	.	.	0	.	.	.	.	0	.	.	.	.	5.32	.	.
163	13	Spontaneous abortion	HPTN052	28	Africa	Other Africa	NNRTI-based ART	645	.	400	Yes	.	Unknown	2	No	.	Normal/Mild	1	.	.	0	1	.	.	0	9.4	.	.	1	0	.	.	0	9.4	.	.	0	.	.	.	.	0	.	.	.	.	6.45	6.96	.
164	34.1	Premature live birth (<37 wks)	HPTN052	29	Africa	Other Africa	NNRTI-based ART	587	.	400	Yes	.	Unknown	2	No	.	Normal/Mild	1	.	.	0	1	.	.	0	5.3	.	.	1	0	.	.	0	5.3	.	.	0	.	.	.	.	0	.	.	.	.	5.87	7.65	6.68
165	14.3	Therapeutic/elective abortion	HPTN052	25	Asia	Asia	NNRTI-based ART	939	.	400	Yes	.	Unknown	1	No	.	Normal/Mild	2	.	.	0	.	.	.	0	.	.	.	1	.	.	.	0	.	.	.	0	.	.	.	.	0	.	.	.	.	9.39	8.3	7.4
166	6.1	Spontaneous abortion	HPTN052	27	Asia	Asia	NNRTI-based ART	1038	.	400	Yes	.	Unknown	.	No	.	Normal/Mild	1	.	.	0	.	.	.	0	.	.	.	1	.	.	.	0	.	.	.	0	.	.	.	.	0	.	.	.	.	10.38	8.38	.
167	9.6	Therapeutic/elective abortion	HPTN052	29	Asia	Asia	NNRTI-based ART	353	.	9550	No	.	Unknown	2	No	.	Normal/Mild	2	.	.	0	.	.	.	0	.	.	.	1	.	.	.	0	.	.	.	1	.	.	.	.	0	.	.	.	.	3.53	4.22	.
168	7.6	Therapeutic/elective abortion	HPTN052	25	Asia	Asia	PI-based ART	783	.	400	Yes	.	Unknown	2	No	.	Normal/Mild	1	.	.	1	.	.	.	0	.	.	.	0	.	.	.	0	.	.	.	0	.	.	.	.	0	.	.	.	.	7.83	8.67	.
169	36.4	Premature live birth (<37 wks)	HPTN052	21	Asia	Asia	PI-based ART	789	.	400	Yes	.	Unknown	.	No	.	Normal/Mild	1	.	.	1	.	.	.	0	.	.	.	0	.	.	.	0	.	.	.	0	.	.	.	.	0	.	.	.	.	7.89	9.17	8.72
170	5.1	Therapeutic/elective abortion	HPTN052	30	Asia	Asia	PI-based ART	733	.	400	Yes	.	Unknown	1	No	.	Normal/Mild	1	.	.	1	.	.	.	0	.	.	.	0	.	.	.	0	.	.	.	0	.	.	.	.	0	.	.	.	.	7.33	.	.
171	38.4	Full term live birth (>=37 wks)	HPTN052	20	Asia	Asia	PI-based ART	964	.	400	Yes	.	Unknown	1	No	.	Normal/Mild	1	.	.	1	.	.	.	0	.	.	.	0	.	.	.	0	.	.	.	0	.	.	.	.	0	.	.	.	.	9.64	7.33	7.29
172	8.3	Spontaneous abortion	HPTN052	24	Asia	Asia	PI-based ART	777	.	400	Yes	.	Unknown	1	No	.	Normal/Mild	1	.	.	1	.	.	.	0	.	.	.	0	.	.	.	0	.	.	.	0	.	.	.	.	0	.	.	.	.	7.77	8.71	.
173	40.1	Full term live birth (>=37 wks)	HPTN052	35	Asia	Asia	NNRTI-based ART	513	.	400	Yes	.	Unknown	2	No	.	Normal/Mild	1	.	.	0	1	.	.	0	8.6	.	.	1	0	.	.	0	8.6	.	.	0	.	.	.	.	0	.	.	.	.	5.13	5.38	4.56
174	35.1	Premature live birth (<37 wks)	HPTN052	29	Asia	Asia	PI-based ART	525	.	400	Yes	.	Unknown	1	Yes	.	Normal/Mild	1	.	.	1	.	.	.	0	.	.	.	0	.	.	.	0	.	.	.	0	.	.	.	.	0	.	.	.	.	5.25	4.8	4.42
175	2.1	Spontaneous abortion	HPTN052	27	Asia	Asia	PI-based ART	551	.	400	Yes	.	Unknown	3	Yes	.	Normal/Mild	1	.	.	1	.	.	.	0	.	.	.	0	.	.	.	0	.	.	.	0	.	.	.	.	0	.	.	.	.	5.51	5.97	.
176	33.1	Premature live birth (<37 wks)	HPTN052	37	Asia	Asia	PI-based ART	1017	.	400	Yes	.	Unknown	1	No	.	Normal/Mild	1	.	.	1	.	.	.	0	.	.	.	0	.	.	.	0	.	.	.	0	.	.	.	.	0	.	.	.	.	10.17	8.42	3.89
177	39.3	Full term live birth (>=37 wks)	HPTN052	28	Central/South America	Central/South America	PI-based ART	404	.	2700	No	.	Unknown	1	Yes	.	Normal/Mild	2	.	.	1	.	.	.	0	.	.	.	0	.	.	.	0	.	.	.	1	0	.	.	.	0	24	.	.	.	4.04	3.72	4.96
178	36.6	Spont fetal demise/still birth (>=20 wks)	HPTN052	32	Central/South America	Central/South America	PI-based ART	836	.	400	Yes	.	Unknown	3	No	.	Normal/Mild	1	.	.	1	.	.	.	0	.	.	.	0	.	.	.	0	.	.	.	0	.	.	.	.	0	.	.	.	.	8.36	11.49	10.39
179	36.6	Premature live birth (<37 wks)	HPTN052	29	Central/South America	Central/South America	PI-based ART	1050	.	400	Yes	.	Unknown	.	No	.	Normal/Mild	1	.	.	1	.	.	.	0	.	.	.	0	.	.	.	0	.	.	.	0	.	.	.	.	0	.	.	.	.	10.5	9.25	6.7
180	0.3	Spontaneous abortion	HPTN052	39	Central/South America	Central/South America	NNRTI-based ART	512	.	400	Yes	.	Unknown	3	No	.	Normal/Mild	1	.	.	0	.	.	.	0	.	.	.	1	.	.	.	0	.	.	.	0	.	.	.	.	0	.	.	.	.	5.12	.	.
181	36.4	Premature live birth (<37 wks)	HPTN052	30	Central/South America	Central/South America	PI-based ART	900	.	400	Yes	.	Unknown	1	No	.	Normal/Mild	1	.	.	1	.	.	.	0	.	.	.	0	.	.	.	0	.	.	.	0	.	.	.	.	0	.	.	.	.	9	6.07	9.38
182	36	Premature live birth (<37 wks)	HPTN052	28	Central/South America	Central/South America	PI-based ART	943	.	400	Yes	.	Unknown	2	Yes	.	Normal/Mild	1	.	.	1	.	.	.	0	.	.	.	0	.	.	.	0	.	.	.	0	1	.	.	.	0	21	.	.	.	9.43	6.24	6.14
183	36.7	Premature live birth (<37 wks)	HPTN052	28	Central/South America	Central/South America	PI-based ART	773	.	400	Yes	.	Unknown	1	No	.	Normal/Mild	1	.	.	1	.	.	.	0	.	.	.	0	.	.	.	0	.	.	.	0	.	.	.	.	0	.	.	.	.	7.73	6.45	5.5
184	39.7	Full term live birth (>=37 wks)	HPTN052	36	Central/South America	Central/South America	PI-based ART	321	.	400	Yes	.	Unknown	10	Yes	.	Normal/Mild	1	.	.	1	.	.	.	0	.	.	.	0	.	.	.	0	.	.	.	0	.	.	.	.	0	.	.	.	.	3.21	5.62	4.75
185	8.4	Spontaneous abortion	HPTN052	22	Central/South America	Central/South America	PI-based ART	617	.	400	Yes	.	Unknown	2	No	.	Normal/Mild	2	.	.	1	.	.	.	0	.	.	.	0	.	.	.	0	.	.	.	0	.	.	.	.	0	.	.	.	.	6.17	6.04	.
186	37.7	Full term live birth (>=37 wks)	HPTN052	24	Central/South America	Central/South America	PI-based ART	385	.	400	Yes	.	Unknown	2	No	.	Normal/Mild	1	.	.	1	0	.	.	0	23.1	.	.	0	1	.	.	0	23.1	.	.	0	1	.	.	.	0	6.3	.	.	.	3.85	3.46	3.47
187	8.1	Spontaneous abortion	HPTN052	38	Central/South America	Central/South America	PI-based ART	611	.	400	Yes	.	Unknown	6	No	.	Normal/Mild	2	.	.	1	.	.	.	0	.	.	.	0	.	.	.	0	.	.	.	0	.	.	.	.	0	.	.	.	.	6.11	.	.
188	38.4	Full term live birth (>=37 wks)	HPTN052	33	Africa	South Africa	NNRTI-based ART	592	.	400	Yes	.	Unknown	3	No	.	Normal/Mild	1	.	.	0	1	0	.	0	13.3	23	.	1	0	.	.	0	13.3	.	.	0	.	.	.	.	0	.	.	.	.	5.92	7.11	5.34
189	36.7	Premature live birth (<37 wks)	HPTN052	26	Africa	South Africa	PI-based ART	676	.	400	Yes	.	Unknown	1	No	.	Normal/Mild	1	.	.	1	.	.	.	0	.	.	.	0	.	.	.	0	.	.	.	0	.	.	.	.	0	.	.	.	.	6.76	7.09	8.07
190	37.7	Full term live birth (>=37 wks)	HPTN052	31	Africa	South Africa	NNRTI-based ART	537	.	400	Yes	.	Unknown	1	No	.	Normal/Mild	1	.	.	0	1	.	.	0	7.9	.	.	1	0	.	.	0	7.9	.	.	0	.	.	.	.	0	.	.	.	.	5.37	5.5	5.43
191	33.9	Premature live birth (<37 wks)	HPTN052	27	Africa	South Africa	PI-based ART	880	.	400	Yes	.	Unknown	1	No	.	Normal/Mild	1	.	.	1	.	.	.	0	.	.	.	0	.	.	.	0	.	.	.	0	.	.	.	.	0	.	.	.	.	8.8	8.57	6.73
192	33.9	Premature live birth (<37 wks)	HPTN052	31	Africa	Malawi	PI-based ART	655	.	400	Yes	.	Unknown	2	No	.	Normal/Mild	1	.	.	1	.	.	.	0	.	.	.	0	.	.	.	0	.	.	.	0	.	.	.	.	0	.	.	.	.	6.55	5.7	7.52
193	36	Premature live birth (<37 wks)	HPTN052	23	Africa	Malawi	PI-based ART	258	.	646	No	.	Unknown	3	No	.	Normal/Mild	1	.	.	1	.	.	.	0	.	.	.	0	.	.	.	0	.	.	.	1	.	.	.	.	0	.	.	.	.	2.58	3.15	2.22
194	31.6	Premature live birth (<37 wks)	HPTN052	24	Africa	Malawi	NNRTI-based ART	652	.	400	Yes	.	Unknown	1	No	.	Normal/Mild	1	.	.	0	1	.	.	0	4	.	.	1	0	.	.	0	4	.	.	0	.	.	.	.	0	.	.	.	.	6.52	6.35	6.07
195	37.7	Full term live birth (>=37 wks)	HPTN052	26	Africa	Malawi	PI-based ART	443	.	37526	No	.	Unknown	2	No	.	Normal/Mild	1	.	.	1	.	.	.	0	.	.	.	0	.	.	.	0	.	.	.	1	.	.	.	.	0	.	.	.	.	4.43	5.26	.
196	38.6	Full term live birth (>=37 wks)	HPTN052	35	Africa	Malawi	PI-based ART	655	.	400	Yes	.	Unknown	5	No	.	Normal/Mild	1	.	.	1	.	.	.	0	.	.	.	0	.	.	.	0	.	.	.	0	.	.	.	.	0	.	.	.	.	6.55	4.81	5.13
197	30.9	Premature live birth (<37 wks)	HPTN052	29	Africa	Malawi	PI-based ART	478	.	400	Yes	.	Unknown	4	No	.	Normal/Mild	1	.	.	1	.	.	.	0	.	.	.	0	.	.	.	0	.	.	.	0	.	.	.	.	0	.	.	.	.	4.78	6.01	3.48
198	33.7	Premature live birth (<37 wks)	HPTN052	25	Africa	Malawi	NNRTI-based ART	734	.	400	Yes	.	Unknown	4	No	.	Normal/Mild	1	.	.	0	1	.	.	0	3	.	.	1	0	.	.	0	3	.	.	0	.	.	.	.	0	.	.	.	.	7.34	6.42	6.97
199	9.7	Ectopic pregnancy	HPTN052	26	Africa	Malawi	NNRTI-based ART	427	.	400	Yes	.	Unknown	2	No	.	Normal/Mild	1	.	.	0	.	.	.	0	.	.	.	1	.	.	.	0	.	.	.	0	.	.	.	.	0	.	.	.	.	4.27	.	.
200	14.4	Spontaneous abortion	HPTN052	28	Africa	Malawi	PI-based ART	752	.	400	Yes	.	Unknown	3	No	.	Normal/Mild	1	.	.	1	.	.	.	0	.	.	.	0	.	.	.	0	.	.	.	0	.	.	.	.	0	.	.	.	.	7.52	9.56	.
201	5	Therapeutic/elective abortion	HPTN052	38	Africa	Malawi	NNRTI-based ART	449	.	400	Yes	.	Unknown	4	No	.	Normal/Mild	1	.	.	0	1	.	.	0	3.7	.	.	1	0	.	.	0	3.7	.	.	0	.	.	.	.	0	.	.	.	.	4.49	7.11	.
202	37.1	Full term live birth (>=37 wks)	HPTN052	32	Africa	Malawi	NNRTI-based ART	.	.	.	Unknown	.	Unknown	5	No	.	Normal/Mild	1	.	.	0	1	.	.	0	1.3	.	.	1	0	.	.	0	1.3	.	.	1	0	.	.	.	3.3	12	.	.	.	7.16	13.51	.
203	37.6	Full term live birth (>=37 wks)	HPTN052	32	Africa	Malawi	PI-based ART	1444	.	400	Yes	.	Unknown	5	No	.	Normal/Mild	1	.	.	1	.	.	.	0	.	.	.	0	.	.	.	0	.	.	.	0	.	.	.	.	0	.	.	.	.	14.44	6	4.98
204	5.1	Therapeutic/elective abortion	HPTN052	31	Africa	Malawi	PI-based ART	626	.	400	Yes	.	Unknown	2	No	.	Normal/Mild	1	.	.	1	.	.	.	0	.	.	.	0	.	.	.	0	.	.	.	0	.	.	.	.	0	.	.	.	.	6.26	6.58	.
205	3.1	Spontaneous abortion	HPTN052	32	Africa	Malawi	PI-based ART	424	.	400	Yes	.	Unknown	4	No	.	Normal/Mild	1	.	.	1	.	.	.	0	.	.	.	0	.	.	.	0	.	.	.	0	.	.	.	.	0	.	.	.	.	4.24	.	.
206	43.4	Full term live birth (>=37 wks)	HPTN052	24	Africa	Malawi	PI-based ART	493	.	400	Yes	.	Unknown	3	No	.	Normal/Mild	1	.	.	1	.	.	.	0	.	.	.	0	.	.	.	0	.	.	.	0	1	0	.	.	0	20.1	33	.	.	4.93	7	5
207	35.9	Premature live birth (<37 wks)	HPTN052	22	Africa	Malawi	PI-based ART	422	.	400	Yes	.	Unknown	4	No	.	Normal/Mild	1	.	.	1	.	.	.	0	.	.	.	0	.	.	.	0	.	.	.	0	.	.	.	.	0	.	.	.	.	4.22	4.13	3.42
208	37.9	Full term live birth (>=37 wks)	HPTN052	32	Africa	Malawi	PI-based ART	317	.	400	Yes	.	Unknown	3	No	.	Normal/Mild	1	.	.	1	.	.	.	0	.	.	.	0	.	.	.	0	.	.	.	0	.	.	.	.	0	.	.	.	.	3.17	2.83	3
209	34.6	Premature live birth (<37 wks)	HPTN052	30	Africa	Malawi	PI-based ART	.	.	400	Yes	.	Unknown	3	No	.	Normal/Mild	1	.	.	1	.	.	.	0	.	.	.	0	.	.	.	0	.	.	.	0	.	.	.	.	0	.	.	.	.	5.87	6.28	6.71
210	5.1	Spontaneous abortion	HPTN052	41	Africa	Malawi	PI-based ART	699	.	400	Yes	.	Unknown	5	No	.	Normal/Mild	1	.	.	1	.	.	.	0	.	.	.	0	.	.	.	0	.	.	.	0	.	.	.	.	0	.	.	.	.	6.99	7.19	.
211	41.3	Full term live birth (>=37 wks)	HPTN052	20	Africa	Malawi	NNRTI-based ART	588	.	400	Yes	.	Unknown	.	No	.	Normal/Mild	1	.	.	0	1	.	.	0	12.3	.	.	1	0	.	.	0	12.3	.	.	0	.	.	.	.	0	.	.	.	.	5.88	3.89	5.99
212	31.3	Premature live birth (<37 wks)	HPTN052	22	Africa	Malawi	PI-based ART	.	.	466	No	.	Unknown	5	No	.	Normal/Mild	2	.	.	1	.	.	.	0	.	.	.	0	.	.	.	0	.	.	.	1	0	1	.	.	0	2.4	15.7	.	.	4.23	2.9	3.42
213	32.7	Premature live birth (<37 wks)	HPTN052	20	Africa	Malawi	PI-based ART	300	.	400	Yes	.	Unknown	2	No	.	Normal/Mild	1	.	.	1	.	.	.	0	.	.	.	0	.	.	.	0	.	.	.	0	1	.	.	.	0	6.6	.	.	.	3	1.29	1.44
214	36.3	Premature live birth (<37 wks)	HPTN052	23	Africa	Malawi	PI-based ART	498	.	597	No	.	Unknown	1	No	.	Normal/Mild	1	.	.	1	.	.	.	0	.	.	.	0	.	.	.	0	.	.	.	1	0	.	.	.	0	33.1	.	.	.	4.98	4.65	4
215	36.9	Premature live birth (<37 wks)	HPTN052	29	Africa	Malawi	PI-based ART	1098	.	400	Yes	.	Unknown	1	No	.	Normal/Mild	1	.	.	1	.	.	.	0	.	.	.	0	.	.	.	0	.	.	.	0	.	.	.	.	0	.	.	.	.	10.98	9.41	9.02
216	38.4	Full term live birth (>=37 wks)	HPTN052	25	Africa	Malawi	PI-based ART	504	.	25726	No	.	Unknown	1	No	.	Normal/Mild	1	.	.	1	.	.	.	0	.	.	.	0	.	.	.	0	.	.	.	1	0	.	.	.	0	15	.	.	.	5.04	3.98	4.27
217	38.1	Full term live birth (>=37 wks)	HPTN052	34	Africa	Malawi	PI-based ART	934	.	400	Yes	.	Unknown	4	No	.	Normal/Mild	1	.	.	1	.	.	.	0	.	.	.	0	.	.	.	0	.	.	.	0	.	.	.	.	0	.	.	.	.	9.34	8.78	8.21
218	20.7	Premature live birth (<37 wks)	HPTN052	23	Africa	Malawi	NNRTI-based ART	758	.	400	Yes	.	Unknown	1	No	.	Normal/Mild	1	.	.	0	1	.	.	0	3.1	.	.	1	0	.	.	0	3.1	.	.	0	.	.	.	.	0	.	.	.	.	7.58	4.63	6.22
219	10.1	Therapeutic/elective abortion	HPTN052	20	Africa	Malawi	NNRTI-based ART	.	.	.	Unknown	.	Unknown	2	No	.	Normal/Mild	2	.	.	0	1	.	.	0	1.1	.	.	1	0	.	.	0	1.1	.	.	0	.	.	.	.	3.3	.	.	.	.	.	.	.
220	4.7	Spontaneous abortion	HPTN052	27	Africa	Malawi	NNRTI-based ART	252	.	149454	No	.	Unknown	3	No	.	Normal/Mild	1	.	.	0	1	.	.	0	3.4	.	.	1	0	.	.	0	3.4	.	.	1	0	.	.	.	0	3.4	.	.	.	2.52	4.26	.
221	11	Spontaneous abortion	HPTN052	33	Africa	Malawi	PI-based ART	776	.	400	Yes	.	Unknown	3	No	.	Normal/Mild	1	.	.	1	.	.	.	0	.	.	.	0	.	.	.	0	.	.	.	0	.	.	.	.	0	.	.	.	.	7.76	8.01	.
222	31.4	Premature live birth (<37 wks)	HPTN052	22	Africa	Malawi	PI-based ART	.	.	400	Yes	.	Unknown	1	No	.	Normal/Mild	1	.	.	1	.	.	.	0	.	.	.	0	.	.	.	0	.	.	.	0	1	.	.	.	0	8.4	.	.	.	2.47	3.23	.
223	37	Full term live birth (>=37 wks)	HPTN052	28	Africa	Malawi	PI-based ART	441	.	400	Yes	.	Unknown	5	No	.	Normal/Mild	2	.	.	1	.	.	.	0	.	.	.	0	.	.	.	0	.	.	.	0	1	.	.	.	0	31.3	.	.	.	4.41	3.74	4.42
224	18.1	Therapeutic/elective abortion	HPTN052	33	Africa	Malawi	PI-based ART	450	.	400	Yes	.	Unknown	3	No	.	Normal/Mild	1	.	.	1	.	.	.	0	.	.	.	0	.	.	.	0	.	.	.	0	.	.	.	.	0	.	.	.	.	4.5	4.26	.
225	36.6	Premature live birth (<37 wks)	HPTN052	24	Africa	Malawi	NNRTI-based ART	842	.	400	Yes	.	Unknown	1	No	.	Normal/Mild	1	.	.	0	1	.	.	0	3	.	.	1	0	.	.	0	3	.	.	0	1	0	.	.	0	28.4	30.1	.	.	8.42	8.13	7.6
226	37	Full term live birth (>=37 wks)	HPTN052	28	Africa	Malawi	NNRTI-based ART	404	.	400	Yes	.	Unknown	3	No	.	Normal/Mild	1	.	.	0	1	.	.	0	11.6	.	.	1	0	.	.	0	11.6	.	.	0	1	0	.	.	0	24.7	26.7	.	.	4.04	5.16	3.36
227	28.4	Premature live birth (<37 wks)	HPTN052	30	Africa	Malawi	NNRTI-based ART	230	.	400	Yes	.	Unknown	1	No	.	Normal/Mild	1	.	.	0	1	.	.	0	2.3	.	.	1	0	.	.	0	2.3	.	.	0	.	.	.	.	0	.	.	.	.	2.3	2.68	2.9
228	39.1	Full term live birth (>=37 wks)	HPTN052	24	Africa	Malawi	NNRTI-based ART	568	.	400	Yes	.	Unknown	1	No	.	Normal/Mild	1	.	.	0	1	.	.	0	7.3	.	.	1	0	.	.	0	7.3	.	.	0	.	.	.	.	0	.	.	.	.	5.68	4.31	5.58
229	34.3	Premature live birth (<37 wks)	HPTN052	30	Africa	Malawi	NNRTI-based ART	703	.	400	Yes	.	Unknown	5	No	.	Normal/Mild	1	.	.	0	1	.	.	0	9.7	.	.	1	0	.	.	0	9.7	.	.	0	.	.	.	.	0	.	.	.	.	7.03	4.55	7.01
230	37.3	Full term live birth (>=37 wks)	HPTN052	30	Africa	Malawi	NNRTI-based ART	528	.	400	Yes	.	Unknown	5	No	.	Normal/Mild	1	.	.	0	1	.	.	0	6	.	.	1	0	.	.	0	6	.	.	0	.	.	.	.	0	.	.	.	.	5.28	5.02	6.13
231	37.1	Full term live birth (>=37 wks)	HPTN052	24	Africa	Malawi	NNRTI-based ART	292	.	400	Yes	.	Unknown	2	No	.	Normal/Mild	1	.	.	0	1	.	.	0	2	.	.	1	0	.	.	0	2	.	.	0	.	.	.	.	0	.	.	.	.	2.92	4.09	4.77
232	37.9	Full term live birth (>=37 wks)	HPTN052	23	Africa	Malawi	NNRTI-based ART	617	.	400	Yes	.	Unknown	3	No	.	Normal/Mild	1	.	.	0	1	.	.	0	6.7	.	.	1	0	.	.	0	6.7	.	.	0	.	.	.	.	0	.	.	.	.	6.17	7.3	6.37
233	36.4	Premature live birth (<37 wks)	HPTN052	33	Africa	Malawi	NNRTI-based ART	342	.	400	Yes	.	Unknown	5	No	.	Normal/Mild	3	.	.	0	1	.	.	0	17	.	.	1	0	.	.	0	17	.	.	0	.	.	.	.	0	.	.	.	.	3.42	3.03	3.61
234	7.1	Spontaneous abortion	HPTN052	27	Africa	Malawi	NNRTI-based ART	.	.	400	Yes	.	Unknown	4	No	.	Normal/Mild	2	.	.	0	1	.	.	0	2.3	.	.	1	0	.	.	0	2.3	.	.	0	.	.	.	.	0	.	.	.	.	4.32	.	.
235	37.9	Full term live birth (>=37 wks)	HPTN052	23	Africa	Malawi	NNRTI-based ART	369	.	2655	No	.	Unknown	3	No	.	Normal/Mild	1	.	.	0	1	.	.	0	2.6	.	.	1	0	.	.	0	2.6	.	.	1	0	.	.	.	0	2.6	.	.	.	3.69	4.05	4.59
236	36.9	Spont fetal demise/still birth (>=20 wks)	HPTN052	28	Africa	Malawi	NNRTI-based ART	440	.	400	Yes	.	Unknown	.	No	.	Moderate	1	.	.	0	1	.	.	0	5.6	.	.	1	0	.	.	0	5.6	.	.	0	.	.	.	.	0	.	.	.	.	4.4	4.92	4.78
237	38.4	Full term live birth (>=37 wks)	HPTN052	24	Africa	Malawi	NNRTI-based ART	1080	.	400	Yes	.	Unknown	1	No	.	Normal/Mild	1	.	.	0	1	.	.	0	4.1	.	.	1	0	.	.	0	4.1	.	.	0	.	.	.	.	0	.	.	.	.	10.8	9.95	8.04
238	12.4	Spontaneous abortion	HPTN052	28	Africa	Malawi	NNRTI-based ART	764	.	400	Yes	.	Unknown	3	No	.	Normal/Mild	2	.	.	0	1	.	.	0	7.3	.	.	1	0	.	.	0	7.3	.	.	0	.	.	.	.	0	.	.	.	.	7.64	4.11	.
239	36.3	Premature live birth (<37 wks)	HPTN052	28	Africa	Malawi	NNRTI-based ART	748	.	400	Yes	.	Unknown	3	No	.	Normal/Mild	1	.	.	0	1	.	.	0	4.6	.	.	1	0	.	.	0	4.6	.	.	0	.	.	.	.	0	.	.	.	.	7.48	4.6	4.26
240	35.6	Premature live birth (<37 wks)	HPTN052	34	Africa	Malawi	NNRTI-based ART	898	.	400	Yes	.	Unknown	4	No	.	Normal/Mild	1	.	.	0	1	.	.	0	11.7	.	.	1	0	.	.	0	11.7	.	.	0	.	.	.	.	0	.	.	.	.	8.98	8.15	7.18
241	35.9	Premature live birth (<37 wks)	HPTN052	35	Africa	Malawi	NNRTI-based ART	431	.	400	Yes	.	Unknown	6	No	.	Normal/Mild	1	.	.	0	1	.	.	0	2.6	.	.	1	0	.	.	0	2.6	.	.	0	.	.	.	.	0	.	.	.	.	4.31	4.69	5.03
242	37.3	Full term live birth (>=37 wks)	HPTN052	37	Africa	Malawi	NNRTI-based ART	577	.	400	Yes	.	Unknown	5	No	.	Normal/Mild	1	.	.	0	1	.	.	0	9.9	.	.	1	0	.	.	0	9.9	.	.	0	.	.	.	.	0	.	.	.	.	5.77	3.26	5.21
243	35.1	Premature live birth (<37 wks)	HPTN052	26	Africa	Malawi	NNRTI-based ART	680	.	400	Yes	.	Unknown	3	No	.	Normal/Mild	1	.	.	0	1	.	.	0	6.1	.	.	1	0	.	.	0	6.1	.	.	0	.	.	.	.	0	.	.	.	.	6.8	6.19	6.09
244	31.4	Premature live birth (<37 wks)	HPTN052	37	Africa	Malawi	NNRTI-based ART	475	.	400	Yes	.	Unknown	4	No	.	Normal/Mild	2	.	.	0	1	.	.	0	8.7	.	.	1	0	.	.	0	8.7	.	.	0	.	.	.	.	0	.	.	.	.	4.75	5.26	4.74
245	8.6	Spontaneous abortion	HPTN052	39	Africa	Malawi	NNRTI-based ART	.	.	.	Unknown	.	Unknown	8	No	.	Normal/Mild	2	.	.	0	1	.	.	0	4.9	.	.	1	0	.	.	0	4.9	.	.	0	.	.	.	.	0.7	.	.	.	.	.	.	.
246	38.3	Full term live birth (>=37 wks)	HPTN052	30	Africa	Malawi	NNRTI-based ART	410	.	400	Yes	.	Unknown	3	No	.	Normal/Mild	1	.	.	0	1	.	.	0	3.3	.	.	1	0	.	.	0	3.3	.	.	0	.	.	.	.	0	.	.	.	.	4.1	4.33	5.05
247	35.1	Premature live birth (<37 wks)	HPTN052	26	Africa	Malawi	NNRTI-based ART	1072	.	400	Yes	.	Unknown	2	No	.	Normal/Mild	1	.	.	0	1	.	.	0	10.7	.	.	1	0	.	.	0	10.7	.	.	0	1	.	.	.	0	23.4	.	.	.	10.72	6.85	6.74
248	37.9	Full term live birth (>=37 wks)	HPTN052	25	Africa	Malawi	NNRTI-based ART	241	.	400	Yes	.	Unknown	4	No	.	Normal/Mild	1	.	.	0	1	.	.	0	4.3	.	.	1	0	.	.	0	4.3	.	.	0	.	.	.	.	0	.	.	.	.	2.41	2.74	2.83
249	38.4	Full term live birth (>=37 wks)	HPTN052	23	Africa	South Africa	NNRTI-based ART	615	.	400	Yes	.	Unknown	.	No	.	Normal/Mild	1	.	.	0	1	.	.	0	2.4	.	.	1	0	.	.	0	2.4	.	.	0	1	0	.	.	0	15.3	28	.	.	6.15	5.48	4.89
250	37	Full term live birth (>=37 wks)	HPTN052	31	Africa	South Africa	NNRTI-based ART	.	.	760	No	.	Unknown	4	No	.	Normal/Mild	1	.	.	0	1	.	.	0	2.4	.	.	1	0	.	.	0	2.4	.	.	1	0	.	.	.	0	2.4	.	.	.	4.53	5.82	5.77
251	36.4	Premature live birth (<37 wks)	HPTN052	34	Africa	South Africa	NNRTI-based ART	441	.	400	Yes	.	Unknown	6	No	.	Normal/Mild	2	.	.	0	1	.	.	0	2.1	.	.	1	0	.	.	0	2.1	.	.	0	.	.	.	.	0	.	.	.	.	4.41	4.11	4.72
252	33.4	Premature live birth (<37 wks)	HPTN052	34	Africa	South Africa	NNRTI-based ART	605	.	1760	No	.	Unknown	4	No	.	Normal/Mild	1	.	.	0	1	.	.	0	8.3	.	.	1	0	.	.	0	8.3	.	.	1	.	.	.	.	0	.	.	.	.	6.05	4.15	6.56
253	9.6	Therapeutic/elective abortion	HPTN052	32	Africa	South Africa	NNRTI-based ART	641	.	400	Yes	.	Unknown	3	No	.	Normal/Mild	1	.	.	0	.	.	.	0	.	.	.	1	.	.	.	0	.	.	.	0	.	.	.	.	0	.	.	.	.	6.41	5.73	.
[truncated: 14 more columns]
